# Supplementary material for: Genetic variations of the SHFL gene associated with hepatitis C virus (HCV) infection in Yunnan population
Source: PeerJ. 2025 Apr 28;13:e19367. doi: 10.7717/peerj.19367 (PMC12045275; doi:10.7717/peerj.19367)
Supplement: Supplemental Information 1 [file peerj-13-19367-s001.xlsx]

## Sheet: Sheet1
sample	Rs77076061	Rs1979262	Rs12611087
1	T T	G G	C T
3	T T	G G	C C
5	A T	G G	C C
6	T T	G G	C C
7	T T	A G	C C
8	T T	A G	C T
9	T T	G G	C C
10	A T	G G	C C
11	T T	G G	C T
12	T T	G G	C C
13	T T	G G	C C
14	T T	G G	C C
15	A T	G G	C C
16	T T	A G	C C
18	A T	G G	C C
20	T T	G G	C C
21	T T	G G	C C
22	T T	A G	C C
23	T T	G G	C C
24	T T	A G	T T
25	T T	A G	C T
26	T T	G G	C T
27	A T	G G	C C
29	T T	G G	C C
30	T T	G G	C C
33	A T	G G	C C
34	T T	G G	C C
35	T T	G G	C C
36	T T	A A	T T
37	T T	G G	C C
40	A T	G G	C C
41	T T	G G	C C
42	T T	A G	C T
43	T T	A G	C C
44	T T	G G	C C
45	T T	G G	C T
48	T T	G G	C C
49	T T	G G	C C
50	T T	G G	C C
51	T T	G G	C C
52	T T	G G	C C
54	T T	G G	C C
55	T T	G G	C C
56	T T	G G	C C
57	T T	G G	C C
58	T T	G G	C T
61	T T	A G	C C
63	T T	G G	C C
64	T T	G G	C C
66	T T	G G	C T
67	T T	A G	C C
68	T T	G G	C T
70	T T	G G	C T
71	T T	A G	C C
72	T T	G G	C C
73	A T	G G	C C
74	T T	G G	C C
75	T T	A G	T T
76	T T	A G	T T
77	T T	G G	C T
78	T T	G G	C C
79	T T	G G	C C
80	T T	G G	C C
81	A T	G G	C C
82	T T	A G	C T
83	T T	A G	C T
84	T T	G G	C T
85	A T	A G	C T
86	T T	G G	C C
87	T T	G G	C C
89	T T	A G	C T
90	T T	G G	C T
91	T T	G G	C C
92	T T	G G	C C
93	T T	G G	C C
94	T T	G G	C C
95	A A	G G	C C
96	T T	G G	C C
97	A T	G G	C C
100	A T	G G	C T
101	A A	G G	C C
102	T T	G G	C C
104	A T	G G	C C
107	T T	G G	C C
110	A T	G G	C C
115	T T	G G	C C
116	T T	G G	C C
118	T T	G G	C C
119	A T	G G	C C
123	T T	G G	C T
124	T T	G G	C C
126	T T	A G	C T
129	T T	G G	C T
132	T T	G G	C C
136	T T	G G	C C
138	T T	G G	C C
140	T T	G G	C T
142	T T	G G	C C
143	T T	G G	C C
144	T T	G G	C C
146	T T	G G	C C
147	T T	G G	C C
148	A T	G G	C C
149	T T	G G	C C
154	T T	G G	C C
155	T T	G G	C T
157	T T	A A	T T
158	T T	G G	C T
159	T T	G G	C C
160	T T	G G	C C
161	A T	G G	C C
162	T T	A G	T T
165	T T	A G	C T
167	T T	G G	C C
168	T T	G G	C C
169	A T	G G	C T
173	T T	G G	C C
174	T T	G G	C C
175	T T	G G	C C
176	T T	G G	C C
177	A T	G G	C C
178	T T	A G	C T
179	T T	G G	C T
181	T T	G G	C C
182	T T	G G	C C
183	T T	A G	C T
185	A T	G G	C T
190	A T	G G	C C
191	T T	G G	C C
192	T T	G G	C C
193	T T	G G	C C
194	T T	G G	C C
195	T T	G G	C C
196	A T	G G	C C
197	T T	G G	C C
198	T T	G G	C C
199	A T	G G	C C
200	T T	G G	C T
201	T T	G G	C C
202	T T	G G	C C
204	A T	G G	C C
205	T T	G G	C C
206	T T	G G	C C
207	T T	G G	C C
208	T T	G G	C C
209	T T	G G	C C
212	T T	G G	C C
214	T T	A G	C T
217	T T	G G	C C
219	T T	G G	C C
222	T T	G G	C C
223	T T	G G	C T
225	T T	G G	C C
226	T T	G G	C C
227	T T	G G	C C
228	A T	G G	C C
229	T T	G G	C C
232	T T	G G	C C
233	T T	G G	C C
234	T T	G G	C C
235	T T	G G	C C
236	T T	G G	C T
237	T T	G G	C T
238	T T	G G	C T
240	T T	G G	C C
241	T T	G G	C C
242	A T	G G	C C
243	T T	G G	C T
244	A T	G G	C C
245	T T	G G	C C
247	T T	G G	C C
249	T T	G G	C C
250	T T	G G	C T
251	A T	G G	C C
257	T T	G G	C C
258	A T	G G	C C
259	T T	G G	C C
260	A T	G G	C T
261	T T	G G	C C
262	T T	G G	C C
264	A T	G G	C T
265	T T	G G	C C
266	T T	G G	C C
267	T T	G G	C C
268	T T	G G	C C
269	T T	G G	C C
273	T T	G G	C C
276	T T	G G	C C
278	T T	G G	C T
280	T T	G G	C C
281	A T	G G	C C
282	T T	G G	C C
283	A T	G G	C C
286	T T	G G	C C
289	T T	G G	C C
290	T T	G G	C C
291	T T	G G	C C
292	T T	G G	C T
293	T T	G G	C T
297	T T	G G	C C
298	T T	G G	C C
301	T T	G G	C T
303	T T	G G	C C
313	T T	A G	C T
347	T T	G G	C T
352	A T	G G	C C
383	A T	G G	C C
385	T T	G G	C C
386	T T	G G	C T
387	T T	G G	C C
388	T T	G G	C C
390	T T	G G	C C
392	T T	G G	C C
393	T T	G G	C C
394	T T	G G	C C
395	T T	G G	C C
396	T T	G G	C C
397	T T	G G	C C
398	T T	G G	C T
403	T T	G G	C C
404	T T	G G	C C
410	T T	G G	C C
411	T T	G G	C C
412	T T	G G	C C
413	T T	G G	C C
414	T T	G G	C C
415	T T	G G	C C
416	T T	G G	C T
418	T T	G G	C C
420	A T	G G	C C
423	T T	G G	C C
425	T T	G G	C T
428	T T	G G	C T
430	A T	G G	C T
431	T T	G G	C C
433	T T	G G	C C
436	T T	G G	C C
440	T T	G G	C C
442	T T	G G	C C
443	T T	G G	C T
444	T T	G G	C C
445	T T	A G	C T
446	T T	G G	C C
449	T T	G G	C C
453	T T	G G	C C
454	T T	G G	C C
455	T T	G G	C C
456	T T	G G	C C
457	A T	G G	C C
458	T T	G G	C C
466	T T	G G	C C
467	T T	G G	C C
470	T T	G G	C C
471	T T	G G	C C
472	T T	G G	C C
473	T T	G G	C C
474	T T	G G	C C
475	A T	G G	C C
478	T T	G G	C C
479	A T	G G	C C
480	T T	G G	C C
484	T T	G G	C C
487	T T	G G	C C
488	T T	G G	C C
489	T T	G G	C C
491	T T	G G	C C
495	T T	G G	C C
498	T T	G G	C C
499	A T	G G	C C
501	T T	G G	C C
502	T T	G G	C C
504	T T	G G	C C
506	A T	G G	C C
509	T T	A G	C T
510	T T	A G	C T
511	T T	G G	C C
512	T T	G G	C C
513	A T	A G	C T
516	T T	G G	C C
517	T T	G G	C C
521	T T	G G	C C
522	T T	G G	C C
523	T T	G G	C C
525	T T	G G	C C
527	A T	G G	C C
528	T T	G G	T T
529	T T	G G	C T
530	A T	G G	C C
533	T T	G G	C T
534	T T	G G	C C
536	T T	G G	C C
537	T T	G G	C C
538	T T	G G	C C
543	T T	G G	C C
545	T T	G G	C C
548	T T	G G	C C
549	A T	G G	C T
552	T T	G G	C C
553	T T	G G	C C
554	T T	G G	C C
557	T T	G G	C C
558	A T	G G	C T
560	T T	G G	C C
561	T T	G G	C C
563	T T	G G	C C
564	T T	G G	C C
565	T T	G G	C C
567	T T	G G	C C
568	T T	G G	C C
570	T T	G G	C C
572	T T	G G	C C
573	T T	G G	C C
576	A T	G G	C C
577	T T	G G	C C
578	T T	G G	C C
579	T T	G G	T T
580	T T	G G	C T
583	T T	A G	C T
584	T T	G G	C C
585	T T	G G	C C
588	T T	G G	C C
594	T T	G G	C C
597	T T	G G	C C
600	T T	G G	C C
605	T T	A G	C C
606	T T	G G	C T
607	T T	G G	C C
608	T T	G G	C C
609	T T	G G	C C
611	T T	G G	C C
612	T T	G G	C C
613	T T	G G	C C
614	T T	G G	C T
615	T T	G G	C C
618	A T	G G	C C
619	T T	G G	C C
621	T T	G G	C C
622	T T	G G	C C
623	A T	G G	C T
624	T T	G G	C C
625	T T	G G	C C
626	T T	G G	C C
627	T T	G G	C T
628	T T	G G	C C
629	T T	G G	C C
630	A T	G G	C C
633	T T	G G	C T
637	T T	G G	C C
638	T T	G G	C C
639	T T	G G	C C
641	T T	G G	C C
642	T T	G G	C C
643	T T	G G	C C
644	T T	G G	C C
645	T T	G G	C C
647	T T	G G	C C
648	T T	G G	C C
651	T T	G G	C C
652	T T	G G	C T
653	T T	G G	C C
654	T T	G G	C C
655	T T	G G	C C
657	T T	G G	C C
658	T T	G G	C T
659	T T	G G	C C
660	A T	G G	C C
663	T T	A G	C T
664	T T	G G	C C
665	T T	G G	C C
667	T T	G G	C C
668	T T	G G	C C
669	T T	G G	C C
670	T T	G G	C C
671	A T	G G	C C
672	A T	G G	C C
673	T T	G G	C C
675	T T	G G	C C
676	T T	G G	C C
677	T T	G G	C C
678	T T	G G	C C
679	T T	G G	C T
680	T T	A G	C T
681	T T	G G	C T
682	T T	G G	C C
683	T T	G G	C C
684	T T	G G	C C
685	A T	A G	C T
686	T T	A A	C T
688	T T	A G	C T
689	A T	G G	C T
699	T T	G G	C T
700	T T	G G	C C
701	T T	G G	C C
703	A T	G G	C C
707	A T	G G	C C
709	T T	G G	C C
712	T T	G G	C C
729	T T	G G	C C
739	T T	G G	C C
740	A T	G G	C T
746	T T	G G	C C
751	A T	G G	C C
754	T T	A G	C T
755	T T	A G	C T
758	T T	G G	C C
762	T T	G G	C C
764	T T	G G	C C
769	T T	G G	C C
770	T T	G G	C T
772	T T	G G	C C
801	T T	G G	C C
802	A T	G G	C C
804	T T	G G	C C
805	A T	A G	C T
807	T T	G G	C C
808	T T	G G	C C
810	T T	G G	C T
811	T T	G G	C C
812	T T	G G	C C
813	T T	G G	C C
816	T T	G G	C T
818	A T	G G	C C
819	T T	G G	C T
820	T T	G G	C C
822	T T	G G	C C
824	T T	G G	C C
826	T T	G G	C C
827	T T	G G	T T
828	T T	G G	C C
829	T T	G G	C C
832	T T	G G	C C
833	T T	G G	C T
834	A T	G G	C C
835	T T	G G	C C
837	T T	G G	C C
838	A A	G G	C C
839	T T	G G	C C
843	T T	G G	C C
847	A T	G G	C C
849	T T	A G	C T
850	T T	G G	C C
852	T T	G G	C C
853	T T	G G	C T
854	T T	G G	C T
855	T T	G G	C C
857	T T	G G	C C
858	A A	G G	C C
859	A T	G G	C C
