# Supplementary material for: Genetic variations of the SHFL gene associated with hepatitis C virus (HCV) infection in Yunnan population
Source: PeerJ. 2025 Apr 28;13:e19367. doi: 10.7717/peerj.19367 (PMC12045275; doi:10.7717/peerj.19367)
Supplement: Supplemental Information 2 [file peerj-13-19367-s002.xlsx]

## Sheet: Sheet1
sample name	Rs77076061	Rs1979262	Rs12611087	HCV genotype
KH3	TT	GG	CC	1b
KH4	TT	GG	CC	2a
KH5	TT	AG	CT	3b
KH6	TT	GG	CC	1b
KH7	TT	GG	CC	2a
KH8	AT	GG	CC	3b
KH9	AT	GG	CC	2a
KH10	AT	AG	CT	3b
KH11	TT	GG	CC	1b
KH14	TT	GG	CT	3b
KH15	TT	GG	CC	3b
KH16	AT	GG	CC	6n
KH17	TT	GG	CC	1b
KH18	TT	AG	CT	3a
KH19	TT	AG	CT	3a
KH24	TT	AG	CT	3b
KH25	TT	GG	CC	3b
KH26	AT	GG	CC	6a
KH27	TT	GG	CC	3b
KH28	TT	GG	CC	3a
KH29	TT	GG	CC	2a
KH30	TT	GG	CC	3a
KH32	TT	GG	CC	3a
KH36	TT	GG	CC	3b
KH37	TT	GG	CT	6n
KH38	TT	GG	CC	3b
KH39	TT	GG	CC	3b
KH40	TT	GG	CT	3b
KH42	TT	GG	CC	2a
KH43	TT	GG	CT	6n
KH44	TT	GG	CC	1b
KH45	TT	GG	CC	3b
KH46	AT	GG	CT	3a
KH49	TT	GG	CC	3a
KH50	TT	GG	CC	3a
KH52	AT	GG	CC	3a
KH53	TT	AG	CT	3b
KH54	AT	GG	CC	3b
KH55	TT	GG	CT	2a
KH56	TT	GG	CC	3b
KH62	TT	GG	CC	6n
KH63	TT	GG	CC	3b
KH64	TT	GG	CC	3b
KH65	TT	AG	CT	3a
KH66	TT	GG	CT	6n
KH67	TT	GG	CC	1b
KH68	TT	GG	CC	3b
KH70	AA	GG	CC	3b
KH71	TT	AG	CT	1b
KH73	TT	GG	CC	2a
KH75	AT	GG	CC	3a
KH77	AT	GG	CC	3b
KH78	AT	GG	CC	1b
KH81	TT	AG	CT	3a
KH82	TT	GG	CT	2a
KH83	TT	AG	CT	3a
KH84	TT	GG	CC	3a
KH86	TT	GG	CC	1b
KH87	AT	AG	CT	1b
KH88	TT	GG	CT	6n
KH89	TT	GG	CC	6n
KH91	TT	GG	CC	1b
KH92	TT	GG	CT	1b
KH93	TT	GG	CT	6n
KH95	AT	GG	CC	3b
KH96	TT	GG	CC	6a
KH97	TT	AG	CT	3b
KH98	TT	GG	CC	3a
KH99	TT	GG	CC	3b
KH100	TT	GG	CC	1b
KH102	TT	GG	CC	3b
KH103	TT	GG	CC	3b
KH104	TT	GG	CC	6a
KH105	TT	GG	CC	6n
KH106	TT	GG	CC	3b
KH109	TT	GG	CC	6n
KH110	TT	AG	CT	6n
KH112	AT	GG	CC	2a
KH113	TT	GG	CC	2a
KH114	TT	GG	CC	3b
KH116	AT	GG	CC	3b
KH117	AT	GG	CC	3b
KH118	TT	GG	CC	6n
KH120	TT	GG	CC	6n
KH121	TT	AG	CT	3a
KH123	TT	AG	CT	3b
KH126	TT	GG	CT	1b
KH128	AT	AG	CT	3b
KH130	TT	AG	CT	3a
KH135	TT	GG	CC	6n
KH137	TT	GG	CT	3b
KH138	TT	GG	CC	3b
KH139	AT	AG	CC	3a
KH141	TT	GG	CC	3a
KH143	TT	GG	CT	3b
KH144	AT	GG	CT	3a
KH145	TT	GG	CC	3b
KH147	TT	GG	CC	3b
KH151	AT	GG	CC	1b
KH152	AT	GG	CC	1b
KH154	TT	GG	CT	1b
KH157	TT	GG	CC	3b
KH158	TT	AG	CT	3b
KH159	TT	AG	CT	2a
KH160	TT	GG	CC	3a
KH161	TT	GG	CC	3b
KH165	TT	GG	CC	3b
KH166	TT	GG	CC	3b
KH167	TT	GG	CT	3b
KH168	TT	AG	CC	3a
KH171	TT	GG	CC	3a
KH172	TT	GG	CT	3a
KH173	TT	GG	CC	6K
KH175	AT	GG	CC	1b
KH176	TT	GG	CC	1b
KH182	TT	GG	CC	6n
KH183	TT	GG	CC	3b
KH191	TT	GG	CC	2a
KH192	AT	GG	CC	3a
KH194	AT	GG	CC	2a
KH195	TT	GG	CC	6u
KH197	TT	GG	CC	3b
KH198	TT	AG	CT	2a
KH200	TT	GG	CC	2a
KH202	TT	AG	CT	6a
KH203	TT	AG	CT	6a
KH204	TT	GG	CT	3b
KH206	TT	GG	CC	3b
KH207	AT	GG	CC	3b
KH208	AT	GG	CT	3b
KH210	TT	GG	CC	1b
KH211	AT	GG	CC	1b
KH213	AT	AG	CT	6a
KH214	TT	GG	CC	3a
KH216	TT	GG	CC	2a
KH217	TT	GG	CT	3b
KH218	TT	GG	CC	3b
KH219	TT	GG	CT	6a
KH220	TT	GG	CT	3a
KH221	TT	GG	CC	3b
KH222	TT	GG	CT	3a
KH223	AT	GG	CC	1b
KH224	TT	GG	CC	2a
KH226	TT	GG	CC	3b
KH230	TT	GG	CC	6n
KH232	AT	GG	CC	2a
KH233	TT	GG	CT	3a
KH236	TT	GG	CC	3a
KH237	AT	GG	CC	6a
KH239	TT	GG	CC	2a
KH240	TT	GG	CC	3b
KH241	TT	GG	CC	3a
KH244	TT	GG	CC	3a
KH245	TT	GG	CC	3a
KH246	TT	GG	CC	3b
KH248	AT	GG	CC	3b
K1	TT	GG	CC	3b
K2	TT	AG	CC	1b
K3	TT	GG	CC	2a
K4	TT	GG	CC	3b
K5	AT	GG	CC	3b
K6	AT	GG	CC	1b
K7	TT	GG	CT	3b
K8	TT	GG	CC	3b
K9	AT	GG	CC	3b
K10	AT	GG	CC	3b
K11	AA	GG	CC	3b
K12	TT	GG	CC	1b
K13	TT	GG	CC	2a
K14	TT	GG	CC	1b
K15	AT	GG	CC	3b
K17	TT	GG	CC	3b
K18	TT	GG	CC	3b
K20	TT	GG	CC	3b
K21	TT	GG	CT	3a
K22	TT	GG	CT	3b
K23	TT	AG	CT	3b
K24	TT	GG	CC	3b
K25	TT	GG	CC	3b
K26	TT	AG	CT	3b
K27	AT	GG	CC	1b
K28	TT	GG	CC	1b
K29	TT	GG	CC	3b
K30	TT	GG	CT	3a
K31	TT	AG	CT	3b
K32	AT	AG	CT	3b
K34	TT	GG	CC	3b
K35	TT	GG	CC	3a
K36	TT	GG	CC	1b
K37	AT	GG	CC	1b
K38	TT	GG	CC	3a
K39	TT	GG	CC	3b
K40	TT	GG	CC	3b
K41	TT	AG	CC	1b
K42	TT	GG	CC	3a
K43	TT	GG	CC	3b
K44	TT	GG	CC	3b
K45	TT	GG	CT	2a
K46	TT	GG	CC	3b
K47	TT	AG	CT	3a
K48	TT	GG	CC	3b
K49	TT	AG	CT	3b
K50	TT	GG	CC	3a
K51	AT	GG	CT	3a
K52	AT	GG	CC	3a
K53	AT	GG	CC	3b
K54	TT	GG	CC	3a
K55	TT	GG	CC	3b
K56	TT	GG	CC	3b
K57	TT	GG	CT	3b
K58	TT	GG	CT	3b
K59	TT	AG	CT	3a
K60	TT	GG	CT	2a
K61	TT	AG	CT	1b
K62	TT	AG	CT	3b
K63	TT	GG	CT	3b
K64	TT	GG	CC	1b
K65	TT	GG	CC	6n
K66	TT	GG	CT	3a
K67	AT	AG	CT	1b
K68	TT	GG	CC	1b
K69	TT	AG	CT	3b
K70	TT	GG	CT	3b
K71	TT	GG	CC	2a
K72	AT	GG	CC	3a
K73	AT	GG	CC	3b
K74	TT	GG	CC	2a
K75	TT	AG	CT	3b
K76	TT	GG	CC	3b
K77	TT	GG	CC	3a
K78	AT	GG	CC	2a
K79	TT	AG	CC	2a
K80	TT	GG	CT	3b
K81	TT	GG	CC	3b
K82	TT	GG	CT	3b
K83	AT	GG	CC	2a
K84	TT	GG	CC	3b
K85	TT	GG	CC	3b
K86	TT	GG	CT	2a
K87	TT	GG	CC	3b
K88	AT	GG	CT	3b
K89	TT	GG	CC	3b
K90	TT	GG	CT	3b
K91	TT	AG	CT	3a
K92	TT	GG	CC	3b
K93	TT	GG	CC	3a
K94	AT	AG	CT	3b
K95	TT	GG	CC	2a
K96	TT	AG	CT	1b
K97	TT	GG	CC	6k
K98	TT	GG	CC	3a
K99	TT	GG	CT	6u
K100	AT	GG	CC	3b
K101	AT	GG	CC	3b
K102	TT	AG	CT	3b
K105	AA	GG	CC	3a
K106	TT	GG	CC	2a
K107	AT	GG	CC	3b
K108	TT	AG	CT	3b
K109	TT	GG	CC	3b
K110	TT	GG	CC	6k
K111	TT	GG	CT	2a
K112	AT	GG	CC	3b
K113	AT	GG	CC	3b
K114	AT	GG	CC	3b
K115	TT	GG	CT	3b
K116	TT	GG	CC	3b
K117	AT	GG	CT	3b
K118	TT	GG	CT	3b
K119	AT	GG	CC	3b
K120	TT	AG	CT	3b
K121	TT	GG	CC	6n
K122	TT	GG	CC	3b
K123	TT	GG	CC	2a
K124	TT	GG	CC	3b
K125	TT	GG	CT	3b
K126	TT	GG	CC	1b
K127	TT	GG	CC	2a
K128	TT	GG	CT	2a
K129	TT	GG	CC	2a
K130	AT	GG	CC	2a
K131	TT	GG	CT	1b
K132	TT	GG	CT	2a
K133	TT	AG	CT	3a
K134	AT	GG	CC	2a
K135	TT	GG	CC	1b
K136	TT	GG	CT	2a
K137	TT	GG	CT	3b
K138	TT	AG	CT	3b
K139	TT	AG	CT	3a
K140	TT	AG	CC	2a
K141	TT	GG	CC	3b
K142	AT	GG	CC	3b
K143	AT	GG	CC	1b
K144	TT	GG	CC	3a
K145	AT	GG	CC	6k
K146	AA	GG	CT	6a
K147	AT	GG	CC	6n
K148	TT	GG	CC	1b
K149	TT	GG	CC	2a
K150	AT	GG	CC	6n
K151	AT	GG	CT	2a
K152	TT	GG	CT	1b
K153	TT	GG	CT	1b
K154	TT	AG	CC	6n
K155	TT	GG	CC	6n
K156	TT	AG	CC	3b
K157	TT	GG	CC	1b
K158	TT	GG	CC	1b
K159	TT	GG	CC	3b
K160	TT	GG	CC	1b
K161	TT	GG	CC	3b
K162	TT	GG	CT	3a
K163	TT	GG	CC	1b
K164	TT	GG	CT	6n
K165	TT	GG	CC	1b
K166	TT	AG	CT	3b
K167	AT	GG	CC	3b
K168	TT	GG	CC	1b
K169	TT	AG	CT	3b
K170	AT	GG	CC	3a
K171	TT	GG	CC	3b
K172	TT	GG	CT	2a
K173	TT	GG	CT	6n
K174	TT	GG	CC	2a
K175	TT	GG	CC	3a
K176	TT	GG	CC	1b
K177	TT	AG	CT	3a
K178	TT	GG	CC	3b
K179	TT	GG	CC	6n
K180	TT	GG	CT	3b
K181	TT	GG	CT	3b
K182	AT	GG	CC	1b
K183	TT	GG	CC	1b
K184	AT	GG	CC	3b
K185	TT	GG	CC	3b
K186	TT	GG	CC	3b
K187	TT	GG	CC	3a
K188	TT	GG	CC	6n
K189	AT	GG	CC	3b
K190	TT	GG	CT	3b
K191	TT	AG	CT	6a
K192	AT	GG	CC	1b
K193	TT	GG	CC	3b
K194	TT	GG	CC	2a
K195	TT	GG	CC	3a
K196	TT	GG	CC	3a
